# Supplementary material for: Inborn Errors of Metabolism in the Era of Untargeted Metabolomics and Lipidomics
Source: Metabolites. 2019 Oct 21;9(10):242. doi: 10.3390/metabo9100242 (PMC6835511; doi:10.3390/metabo9100242)
Supplement: Supplementary file 1 [file metabolites-09-00242-s001.zip]

Archive with 2 entries (1 files):
- metabolites-555920-supplementary-XML-01/
- metabolites-555920-supplementary-XML-01/~$tabolites-555920-supplementary-XML-01.docx
